# Supplementary material for: Inactivation of Polymicrobial Biofilms of Foodborne Pathogens Using Epsilon Poly-L-Lysin Conjugated Chitosan Nanoparticles
Source: Foods. 2022 Feb 16;11(4):569. doi: 10.3390/foods11040569 (PMC8871342; doi:10.3390/foods11040569)
Supplement: Supplementary file 1 [file foods-11-00569-s001.zip]

Archive with 1 entries (1 files):
- foods-1562277-supplementary.pdf
